# Supplementary material for: Genome-wide association study of antisocial personality disorder diagnostic criteria provides evidence for shared risk factors across disorders
Source: Psychiatr Genet. 2023 Sep 19;33(6):233–42. doi: 10.1097/YPG.0000000000000352 (PMC10635348; doi:10.1097/YPG.0000000000000352)
Supplement: Supplementary file 2 [file pg-33-233-s002.xlsx]

## Sheet: ST1-4 Individual GWAS
	Supplementary Table 1 UCL GWAS
	No	GenomicLocus	uniqID	rsID	chr	pos	p	nSNPs	nGWASSNPs
	28	28	14:35124173:A:T	rs142893681	14	35124173	3.193e-08	3	2
	24	24	11:117786899:C:T	rs117268885	11	117786899	2.015e-07	1	1			r2 threshold to define independent significant SNPs ≥ 0.6
	25	25	12:25928463:C:T	rs113750817	12	25928463	5.204e-07	8	7
	29	29	14:91263703:A:G	rs148612718	14	91263703	5.981e-07	35	27			No : Index of independent significant SNPs
	26	26	13:60392332:A:G	rs73208955	13	60392332	9.473e-07	131	115			GenomicLocus : Index of assigned genomic locus matched with "GenomicRiskLoci.txt". Multiple independent lead SNPs can be assigned to the same genomic locus.
	18	18	8:66715687:C:T	rs73242920	8	66715687	1.015e-06	48	35			uniqID : Unique ID of SNPs consists of chr:position:allele1:allele2 where alleles are alphabetically ordered.
	14	14	6:111354634:C:T	rs151221356	6	111354634	1.017e-06	4	3			rsID : rsID of the SNP.
	15	15	7:2966713:C:T	rs34855232	7	2966713	1.529e-06	2	2			chr : chromosome
	6	6	4:1169813:G:T	rs878323	4	1169813	1.653e-06	23	13			pos : position on hg19
	31	31	15:92711091:C:T	rs7172018	15	92711091	2.138e-06	11	8			p : P-value (from the input file).
	19	19	8:142952459:C:T	rs146632125	8	142952459	2.423e-06	4	1			nSNPs : Number of SNPs which are in LD of the independent significant SNP given r2, including non-GWAS-tagged SNPs (which are extracted from the reference panel).
	7	7	4:11292836:A:G	rs6823827	4	11292836	2.463e-06	49	43			nGWASSNPs : Number of GWAS-tagged SNPs which are in LD of the ind. sig. SNP given r2.
	16	16	7:19244967:A:G	rs117722139	7	19244967	2.919e-06	2	1
	8	8	4:39383913:C:T	4:39383913:C:T	4	39383913	2.975e-06	8	7
	3	3	2:212058747:C:T	rs183016595	2	212058747	3.007e-06	8	3
	32	32	17:60455506:C:T	rs55937716	17	60455506	3.1e-06	11	7
	9	9	4:125447152:A:G	rs312491	4	125447152	3.517e-06	35	34
	17	17	7:124348468:G:T	rs55857877	7	124348468	5.085e-06	2	1
	1	1	1:6242176:A:G	rs57155860	1	6242176	5.177e-06	42	26
	12	12	6:80771164:A:G	rs9343964	6	80771164	5.36e-06	10	9
	21	21	9:31386569:A:G	rs144208057	9	31386569	5.497e-06	4	1
	10	10	4:152861080:A:G	rs17028200	4	152861080	5.516e-06	2	1
	20	20	9:5620134:A:G	rs10975199	9	5620134	5.786e-06	9	7
	23	23	11:45226523:A:G	rs77489332	11	45226523	6.416e-06	1	1
	13	13	6:86105757:C:T	rs17218888	6	86105757	6.635e-06	16	2
	33	33	22:19535132:A:G	rs9606062	22	19535132	6.926e-06	24	14
	27	27	13:96007566:A:G	rs147686545	13	96007566	7.348e-06	15	11
	22	22	10:83262263:A:C	rs111694733	10	83262263	7.944e-06	15	13
	2	2	1:193934342:A:G	rs55811655	1	193934342	8.081e-06	2	2
	11	11	6:6969286:C:T	rs7754817	6	6969286	8.248e-06	12	12
	30	30	15:79912102:A:C	rs117963522	15	79912102	8.937e-06	2	1
	4	4	2:234733064:G:T	rs7557532	2	234733064	8.953e-06	7	7
	5	5	3:95168205:C:T	rs79954232	3	95168205	9.573e-06	8	1
	Supplementary Table 2 Yale-Penn Phase 1 GWAS
	No	GenomicLocus	uniqID	rsID	chr	pos	p	nSNPs	nGWASSNPs
	14	14	18:22607819:A:G	rs59381075	18	22607819	1.98444e-08	21	18
	15	14	18:22653562:A:C	rs11876226	18	22653562	4.23254e-07	14	11
	8	8	3:82487066:C:G	rs113693054	3	82487066	6.73414e-07	2	2
	7	7	2:230322749:A:G	rs111293120	2	230322749	1.1366e-06	9	6
	11	11	8:123835375:A:G	rs79188580	8	123835375	2.05512e-06	1	1
	1	1	1:35046633:C:T	rs10733012	1	35046633	2.64549e-06	5	4
	4	4	1:173117889:C:T	rs1234304	1	173117889	2.64612e-06	4	1
	9	9	3:106624294:C:T	rs1517605	3	106624294	2.81751e-06	6	4
	13	13	14:27714822:C:T	rs10873462	14	27714822	3.8426e-06	16	12
	10	10	8:79108379:C:T	rs73690332	8	79108379	6.47793e-06	12	12
	5	5	1:181453509:C:T	rs556321	1	181453509	6.60934e-06	10	7
	3	3	1:83471367:A:C	rs34012014	1	83471367	7.38321e-06	12	11
	12	12	11:130993591:C:T	rs7947449	11	130993591	7.52176e-06	5	4
	2	2	1:39071488:A:G	rs3011190	1	39071488	8.0514e-06	20	8
	6	6	2:105403251:A:C	rs17030324	2	105403251	9.70271e-06	56	46
	Supplementary Table 3 Yale-Penn Phase 2 GWAS
	No	GenomicLocus	uniqID	rsID	chr	pos	p	nSNPs	nGWASSNPs
	5	5	12:33642169:A:C	rs74593552	12	33642169	8.13632e-06	30	14
	4	4	7:9786617:A:G	rs10239571	7	9786617	6.79693e-06	63	39
	1	1	1:113863848:C:T	rs12754133	1	113863848	6.36964e-06	16	13
	3	3	4:82124238:C:T	rs28371390	4	82124238	3.15038e-06	94	62
	2	2	2:127580764:A:C	rs62158471	2	127580764	3.01523e-06	25	21
	Supplementary Table 4 Yale-Penn Phase 3 GWAS
	No	GenomicLocus	uniqID	rsID	chr	pos	p	nSNPs	nGWASSNPs
	10	10	8:115900897:A:G	rs148982374	8	115900897	3.85703e-07	12	6
	12	12	10:87962048:A:G	rs11201938	10	87962048	4.15343e-07	29	23
	7	7	6:23337597:A:G	rs74316667	6	23337597	2.19462e-06	4	1
	3	3	4:96702035:A:G	rs72684036	4	96702035	2.87491e-06	1	1
	9	9	8:62342597:C:G	rs7821162	8	62342597	2.92968e-06	53	44
	19	17	14:84619290:C:T	rs77546191	14	84619290	2.94605e-06	11	10
	5	5	5:162689149:A:C	rs60143408	5	162689149	3.69215e-06	4	2
	17	16	13:98755800:C:T	rs285039	13	98755800	3.74833e-06	28	26
	16	15	13:70825366:A:T	rs9542248	13	70825366	3.86561e-06	8	7
	14	14	12:47650459:A:G	rs7137397	12	47650459	4.00613e-06	1	1
	8	8	7:131792878:A:G	rs73497310	7	131792878	4.14773e-06	12	10
	18	16	13:98757090:C:T	rs285047	13	98757090	4.28728e-06	19	19
	2	2	2:34027991:C:T	rs73926716	2	34027991	4.29591e-06	6	4
	6	6	6:5276441:A:C	rs78640466	6	5276441	4.64091e-06	22	18
	4	4	4:140546614:C:T	rs78294696	4	140546614	4.91019e-06	2	2
	11	11	9:4670315:A:G	rs445684	9	4670315	5.90818e-06	4	2
	15	14	12:47673282:A:C	rs73297547	12	47673282	6.09394e-06	1	1
	13	13	12:15141063:C:T	rs7313555	12	15141063	7.20203e-06	39	29
	1	1	2:3394647:C:T	rs75790632	2	3394647	8.15214e-06	2	2

## Sheet: ST5-10 MAGMA Gene-Set Analysis
	Supplementary Table 6 UCL
	Gene Set	N genes	Beta	Beta STD	SE	P	Pbon
	GO_bp:go_protein_localization_to_non_motile_cilium	12	0.79045	0.02025	0.21366	0.00010837	1
	Curated_gene_sets:takao_response_to_uvb_radiation_up	76	0.31424	0.020224	0.085094	0.00011124	1
	GO_bp:go_negative_regulation_of_rho_protein_signal_transduction	22	0.64504	0.022369	0.1781	0.00014676	1
	Curated_gene_sets:browne_hcmv_infection_20hr_dn	97	0.29318	0.021304	0.081255	0.00015466	1
	Curated_gene_sets:foster_kdm1a_targets_dn	196	0.19621	0.020212	0.054824	0.00017306	1
	GO_bp:go_protein_localization_to_photoreceptor_outer_segment	8	0.91824	0.019209	0.2662	0.00028162	1
	GO_bp:go_norepinephrine_biosynthetic_process	5	1.4028	0.023203	0.41556	0.00036894	1
	GO_bp:go_regulation_of_sodium_ion_transmembrane_transporter_activity	48	0.37974	0.019437	0.11292	0.0003864	1
	GO_bp:go_organ_or_tissue_specific_immune_response	30	0.446	0.018057	0.13412	0.0004425	1
	Curated_gene_sets:mcclung_delta_fosb_targets_2wk	45	0.40374	0.020012	0.12305	0.00051781	1
	Supplementary Table 7 Yale-Penn phase 1
	Gene Set	N genes	Beta	Beta STD	SE	P	Pbon
	GO_bp:go_regulation_of_axon_guidance	41	0.51215	0.024063	0.12644	2.5652e-05	0.397093
	Curated_gene_sets:reactome_insertion_of_tail_anchored_proteins_into_the_endoplasmic_reticulum_membrane	19	0.66528	0.021291	0.16523	2.8453e-05	0.440424
	Curated_gene_sets:reactome_sema3a_pak_dependent_axon_repulsion	14	0.89277	0.024529	0.22863	4.7337e-05	0.732682
	Curated_gene_sets:kegg_axon_guidance	123	0.2835	0.023019	0.075738	9.1179e-05	1
	GO_mf:go_fad_binding	29	0.49041	0.019385	0.13801	0.00019056	1
	Curated_gene_sets:reactome_sema3a_plexin_repulsion_signaling_by_inhibiting_integrin_adhesion	13	0.78231	0.020713	0.22227	0.00021663	1
	Curated_gene_sets:reactome_vitamin_c_ascorbate_metabolism	8	1.1225	0.023316	0.32392	0.00026557	1
	Curated_gene_sets:reactome_semaphorin_interactions	61	0.33844	0.019385	0.10045	0.00037766	1
	GO_bp:go_protein_insertion_into_er_membrane	5	0.88272	0.014497	0.26534	0.00044028	1
	Curated_gene_sets:gazda_diamond_blackfan_anemia_myeloid_dn	36	0.44583	0.019631	0.13489	0.00047547	1
	Supplementary Table 8 Yale-Penn phase 2
	Gene Set	N genes	Beta	Beta STD	SE	P	Pbon
	GO_bp:go_regulation_of_adenylate_cyclase_activating_adrenergic_receptor_signaling_pathway_involved_in_heart_process	3	2.0095	0.026167	0.45466	4.9716e-06	0.0769305
	GO_bp:go_negative_regulation_of_adenylate_cyclase_activating_adrenergic_receptor_signaling_pathway	3	1.9133	0.024914	0.45491	1.3082e-05	0.202418
	GO_mf:go_phosphatidylinositol_3_kinase_regulatory_subunit_binding	9	1.032	0.023271	0.25559	2.7136e-05	0.419848
	GO_bp:go_carbohydrate_catabolic_process	168	0.23147	0.02245	0.064271	0.00015869	1
	Curated_gene_sets:alonso_metastasis_emt_dn	5	1.5	0.025215	0.41676	0.00016002	1
	GO_bp:go_g_protein_coupled_acetylcholine_receptor_signaling_pathway	17	0.70602	0.021876	0.20598	0.00030523	1
	Curated_gene_sets:reactome_formation_of_atp_by_chemiosmotic_coupling	15	0.55863	0.01626	0.1637	0.00032255	1
	GO_mf:go_mhc_class_i_receptor_activity	7	0.98559	0.019602	0.29049	0.00034675	1
	GO_bp:go_protein_modification_by_small_protein_conjugation	806	0.095686	0.019954	0.028549	0.00040271	1
	GO_bp:go_positive_regulation_of_fertilization	14	0.75737	0.021298	0.22839	0.00045751	1
	Supplementary Table 9 Yale-Penn phase 3
	Gene Set	N genes	Beta	Beta STD	SE	P	Pbon
	GO_mf:go_protein_phosphatase_activator_activity	12	1.0408	0.026563	0.25996	3.1306e-05	0.484617
	GO_mf:go_phosphatase_activator_activity	15	0.89975	0.025671	0.22905	4.298e-05	0.665287
	GO_bp:go_regulation_of_vitamin_d_receptor_signaling_pathway	6	1.7745	0.032029	0.46002	5.7494e-05	0.889892
	Curated_gene_sets:lei_hoxc8_targets_up	11	0.94693	0.023138	0.24985	7.5591e-05	1
	GO_bp:go_negative_regulation_of_vascular_endothelial_cell_proliferation	4	1.4925	0.021996	0.39479	7.8529e-05	1
	Curated_gene_sets:biocarta_mitr_pathway	5	1.4486	0.023869	0.40826	0.0001944	1
	Curated_gene_sets:wakabayashi_adipogenesis_pparg_bound_36hr	29	0.50994	0.020222	0.14728	0.00026846	1
	Curated_gene_sets:sa_g1_and_s_phases	15	0.69078	0.019709	0.20212	0.00031653	1
	GO_mf:go_coreceptor_activity_involved_in_wnt_signaling_pathway_planar_cell_polarity_pathway	5	1.1914	0.019631	0.35419	0.00038531	1
	Curated_gene_sets:zhu_cmv_all_dn	112	0.25203	0.019597	0.077338	0.00056052	1
	Supplementary Table 10 UCL and Yale-Penn phase 1, 2, 3
	Gene Set	N genes	Beta	Beta STD	SE	P	Pbon
	GO_bp:go_regulation_of_nad_p_h_oxidase_activity	11	1.0049	0.024413	0.231	6.8413e-06	0.105903
	GO_bp:go_positive_regulation_of_nad_p_h_oxidase_activity	7	1.1588	0.022461	0.28703	2.7143e-05	0.420146
	Curated_gene_sets:pid_er_nongenomic_pathway	39	0.45165	0.020645	0.11917	7.5611e-05	1
	GO_bp:go_insulin_receptor_signaling_pathway	129	0.24971	0.020709	0.067205	0.00010165	1
	GO_mf:go_amp_binding	11	0.95753	0.023262	0.25809	0.00010391	1
	GO_bp:go_response_to_insulin	251	0.17088	0.019702	0.048757	0.00022913	1
	GO_bp:go_determination_of_digestive_tract_left_right_asymmetry	6	1.2583	0.02258	0.3728	0.00036947	1
	GO_bp:go_mrna_3_end_processing	92	0.22638	0.01587	0.068509	0.00047693	1
	GO_bp:go_cytoplasmic_pattern_recognition_receptor_signaling_pathway_in_response_to_virus	24	0.44917	0.016113	0.13662	0.00050623	1
	Curated_gene_sets:kyng_environmental_stress_response_not_by_4nqo_in_old	11	0.67129	0.016308	0.20454	0.00051639	1

## Sheet: ST11 rs9806493  pheWAS
Supplementary Table 11: Phenome-wide association analysis (PheWAS) with rs9806493
atlas ID	PMID	Year	Domain	Trait	P-value	N	EA	NEA
2	30478444	2019	Psychiatric	Attention deficit hyperactivity disorder	0.02147	53293	C	T
3	30478444	2019	Psychiatric	Attention deficit hyperactivity disorder	0.0327	55374	C	T
14	28439101	2017	Psychiatric	Posttraumatic stress disorder	0.01761	9537	C	T
44	27818178	2016	Environment	Household income	0.0116274	112151	C	T
47	27798627	2016	Reproduction	Age at first birth	0.02623	251151	NA	NA
48	27798627	2016	Reproduction	Age at first birth (female)	0.003944	225230	NA	NA
63	28436984	2017	Reproduction	Age at menarche	0.0214	252514	C	T
135	23754948	2013	Metabolic	Waist circumference (female, adjusted for BMI)	0.037	45192	T	C
139	23754948	2013	Metabolic	Waist-hip ratio (female)	0.041	42969	T	C
210	28604731	2017	Neurological	Insomnia	0.011879	113006	T	C
212	28604731	2017	Neurological	Insomnia (female)	0.0379807	59367	T	C
375	24816252	2014	Metabolic	Amino acid::Glutamate metabolism::glutamine	0.03087	7821	T	C
389	24816252	2014	Metabolic	Amino acid::Lysine metabolism::lysine	0.01438	7812	T	C
416	24816252	2014	Metabolic	Amino acid::Urea cycle; arginine-, proline-, metabolism::ornithine	0.04586	7746	T	C
444	24816252	2014	Metabolic	Carbohydrate::Glycolysis, gluconeogenesis, pyruvate metabolism::pyruvate	0.03293	7682	T	C
445	24816252	2014	Metabolic	Carbohydrate::Nucleotide sugars, pentose metabolism::arabinose	0.02163	5889	T	C
465	24816252	2014	Metabolic	Lipid::Bile acid metabolism::deoxycholate	0.01677	5194	C	T
471	24816252	2014	Metabolic	Lipid::Bile acid metabolism::taurocholate	0.002319	4032	C	T
478	24816252	2014	Metabolic	Lipid::Carnitine metabolism::carnitine	0.03539	7797	T	C
502	24816252	2014	Metabolic	Lipid::Fatty acid, dicarboxylate::tetradecanedioate	0.04623	6046	C	T
536	24816252	2014	Metabolic	Lipid::Lysolipid::1-heptadecanoylglycerophosphocholine	0.049	7422	C	T
551	24816252	2014	Metabolic	Lipid::Lysolipid::2-palmitoylglycerophosphocholine*	0.0164	7695	C	T
563	24816252	2014	Metabolic	Lipid::Monoacylglycerol::1-oleoylglycerol (1-monoolein)	0.00756	5717	C	T
605	24816252	2014	Metabolic	Peptide::gamma-glutamyl::gamma-glutamylmethionine*	0.012	2240	T	C
637	24816252	2014	Metabolic	Xenobiotics::Food component, Plant::thymol sulfate	0.01344	4172	T	C
659	24816252	2014	Metabolic	::::X-04494	0.03777	5007	T	C
670	24816252	2014	Metabolic	::::X-06307	0.0074	6774	T	C
706	24816252	2014	Metabolic	::::X-11444	0.01045	7758	T	C
710	24816252	2014	Metabolic	::::X-11470	0.01675	7271	T	C
740	24816252	2014	Metabolic	::::X-11852	0.03374	2974	C	T
786	24816252	2014	Metabolic	::::X-12627	0.01108	7419	C	T
901	27005778	2016	Metabolic	Total lipids in large VLDL	0.018284	18960	C	T
903	27005778	2016	Metabolic	Phospholipids in large VLDL	0.033046	21239	C	T
921	27005778	2016	Metabolic	Total cholesterol in medium VLDL	0.013661	21551	C	T
922	27005778	2016	Metabolic	Cholesterol esters in medium VLDL	0.023723	19273	C	T
924	27005778	2016	Metabolic	Total lipids in medium VLDL	0.015034	19273	C	T
925	27005778	2016	Metabolic	Concentration of medium VLDL particles	0.025237	19273	C	T
926	27005778	2016	Metabolic	Phospholipids in medium VLDL	0.035822	21240	C	T
927	27005778	2016	Metabolic	Triglycerides in medium VLDL	0.039247	21241	C	T
941	27005778	2016	Metabolic	Total lipids in small VLDL	0.047403	19273	C	T
942	27005778	2016	Metabolic	Concentration of small VLDL particles	0.042019	19273	C	T
943	27005778	2016	Metabolic	Phospholipids in small VLDL	0.047609	21551	C	T
953	27005778	2016	Metabolic	VLDL diameter	0.024278	19273	C	T
996	27989323	2017	Immunological	Interleukin-9	0.01473	3634	C	T
1132	27918534	2017	Metabolic	Ratio of visceral-tosubcutaneous adipose tissue volume (adjusted for BMI)	0.013	18191	NA	NA
1133	27918534	2017	Metabolic	Ratio of visceral-tosubcutaneous adipose tissue volume (adjusted for BMI, male)	0.018	8374	NA	NA
1138	27015805	2016	Mortality	Mother's age at death	0.035	75244	C	T
1161	22580928	2012	Metabolic	Fasting insulin interaction (adjusted for BMI)	0.01126	51750	T	C
1176	27992416	2017	Psychiatric	Excessive daytime sleepness (male)	0.006397	52638	T	C
1178	27992416	2017	Neurological	Insomnia	0.025289	59128	T	C
2044	28459102	2016	Gastrointestinal	Severe gingival inflammation	0.0278975	4077	NA	NA
2056	18668548	2008	Connective Tissue	Rheumatoid Arthritis	0.02597	800	NA	NA
3800	19853236	2009	Immunological	Total blood hemoglobin	0.0141	5950	NA	NA
3805	19853236	2009	Immunological	Platelet count	0.0008	4250	NA	NA
3813	20045101	2010	Immunological	CD4+ T cell level	0.02	2538	NA	NA
3922	28613276	2017	Cardiovascular	Heart rate variability (SDNN)	0.025258	28122	T	C
3965	28990592	2017	Reproduction	Gestational weight gain (offspring, total)	0.04912	8625	C	T
4003	29513936	2018	Connective Tissue	Juvenile idiopathic arthritis with vs without uveitis	0.04247	384	C	T
4006	29559693	2018	Skeletal	Osteoarthritis (hospital diagnosed)	0.0128251	50508	C	T
4007	29559693	2018	Skeletal	Osteoarthritis of hip (hospital diagnosed)	0.0473005	11989	C	T
4009	29559693	2018	Skeletal	Osteoarthritis of hip or knee (hospital diagnosed)	0.00309496	32970	C	T
4011	29662059	2018	Psychiatric	Broad depression	0.0452898	322580	T	C
4043	30124842	2018	Skeletal	Height	0.012	693529	C	T
4067	30038396	2018	Cognitive	Cognitive performance	0.0329	257828	C	T
4071	BioRxiv: https://doi.org/10.1101/261081	2018	Reproduction	Number of sexual partners	0.0003403	370711	C	T
4072	BioRxiv: https://doi.org/10.1101/261081	2018	Activities	First PC of the four riskly behaviours	0.007798	315894	C	T
4092	29844566	2018	Cognitive	Reaction time	0.0317103	330069	C	T
4093	29844566	2018	Cognitive	Verbal-numerical reasoning	0.007004	168033	NA	NA
4101	29403010	2018	Metabolic	Triglyceride	0.009237	105597	C	T
4140	29403010	2018	Immunological	Mean corpuscular hemoglobin concentration	0.02556	108728	C	T
4142	29403010	2018	Cardiovascular	Systolic Blood Pressure	0.01354	136597	C	T
4143	29403010	2018	Cardiovascular	Diastolic Blood Pressure	0.00192	136615	C	T
4144	29403010	2018	Cardiovascular	Mean arterial pressure	0.003248	136482	C	T
4159	30531953	2018	Neurological	Childhood Absence Epilepsy	0.023	24996	C	T
4175	30048462	2018	Skeletal	Heel bone mineral density	0.035	394929	C	T
4200	31217584	2019	Skeletal	Height	0.018468	49796	C	T
4207	31152163	2019	Metabolic	Blood urea nitrogen	0.03141	416178	T	C
4208	31152163	2019	Metabolic	Blood urea nitrogen	0.01935	243031	T	C
4219	31015401	2019	Environmental	Vasodilators used in cardiac diseases	0.029	242659	C	T
4229	31015401	2019	Environmental	Drugs affecting bone structure and mineralization	0.036	208668	C	T
4250	30952852	2019	Psychiatric	L5 timing	0.035	85205	T	C
4253	30952852	2019	Psychiatric	Sleep duration (mean)	0.0028	85449	C	T
4254	30952852	2019	Psychiatric	Sleep duration (SD)	0.024	84441	T	C
4272	30846698	2019	Psychiatric	Sleep duration	0.025	446118	C	T
4299	30674883	2019	Dermatological	Vitiligo (late onset)	0.02198	20623	C	T
4361	30061737	2018	Cardiovascular	Atrial fibrillation	0.03399	1030836	C	T
4419	30053915	2018	Immunological	Measles seropositivity	0.0230886	1000	C	T
4434	30053915	2018	Cell	Measles IgG levels	0.0215041	885	T	C
4445	31676860	2019	Neurological	Left caudal anterior cingulate	0.03302	19629	C	T
4465	31676860	2019	Neurological	Left posterior cingulate	0.03017	19629	C	T
4473	31676860	2019	Neurological	Left supramarginal	0.01314	19629	T	C
4491	31676860	2019	Neurological	Right pars opercularis	0.03872	19629	T	C
4545	31676860	2019	Neurological	Total brain volume	0.04547	19629	C	T
4546	31676860	2019	Neurological	Left caudal anterior cingulate	0.04171	21821	C	T
4564	31676860	2019	Neurological	Left pericalcarine	0.04864	21821	C	T
4566	31676860	2019	Neurological	Left posterior cingulate	0.02257	21821	C	T
4590	31676860	2019	Neurological	Right parahippocampal	0.03577	21821	C	T
4592	31676860	2019	Neurological	Right pars opercularis	0.03878	21821	T	C
4606	31676860	2019	Neurological	Right transverse temporal	0.01983	21821	C	T
4646	31676860	2019	Neurological	Total brain volume	0.01849	21821	C	T
4658	BioRxiv: https://doi.org/10.1101/288566	2019	Neurological	Inferior fronto-occipital fasciculus fractional anisotropy	0.02162	17706	C	T
4698	BioRxiv: https://doi.org/10.1101/288606	2019	Neurological	External capsule mean diusivities	0.04986	17706	T	C
4746	BioRxiv: https://doi.org/10.1101/288654	2019	Neurological	Inferior fronto-occipital fasciculus radial diusivities	0.03395	17706	T	C

## Sheet: ST12 SLCO3A1 pheWAS
Supplementary Table 12:Phenome-wide association analysis (PheWAS) with SLCO3A1
atlas ID	PMID	Year	Domain	Trait	P-value	N
53	27225129	2016	Environment	Educational attainment	9.2796e-08	328917
3185	31427789	2019	Metabolic	Waist circumference	4.1496e-07	385932
4074	30239722	2018	Metabolic	Body Mass Index	5.564e-07	806834
4011	29662059	2018	Psychiatric	Broad depression	6.0598e-07	322580
4066	30038396	2018	Environment	Educational attainment	8.4042e-07	766345
4044	30124842	2018	Metabolic	Body Mass Index	9.8022e-07	681275
4043	30124842	2018	Skeletal	Height	1.0966e-06	693529
3186	31427789	2019	Metabolic	Hip circumference	1.8411e-06	385887
3464	31427789	2019	Metabolic	Impedance measures - Arm fat percentage (left)	2.4058e-06	379699
3301	31427789	2019	Psychiatric	Seen doctor (GP) for nerves, anxiety, tension or depression	2.4194e-06	383771
4077	30239722	2018	Metabolic	Waist-hip ratio	2.5658e-06	697734
3441	31427789	2019	Metabolic	Impedance measures - Body fat percentage	3.3466e-06	379615
3558	31427789	2019	Activities	Medication for pain relief, constipation, heartburn: Ibuprofen (e.g. Nurofen)	3.9774e-06	382089
3190	31427789	2019	Mortality	Number of self-reported non-cancer illnesses	5.3969e-06	386581
3435	31427789	2019	Metabolic	Body Mass Index	7.0598e-06	385336
3619	31427789	2019	Activities	Treatment/medication code: ibuprofen	7.9025e-06	280443
2015	24369049	2014	Psychiatric	Lithium response in Bipolar I patients - Alda Scale of 4 to 5	8.1522e-06	294
3445	31427789	2019	Metabolic	Impedance measures - Body Mass Index (BMI)	9.1326e-06	379831
3452	31427789	2019	Metabolic	Impedance measures - Leg fat percentage (right)	1.0147e-05	379806
3468	31427789	2019	Metabolic	Impedance measures - Trunk fat percentage	1.1199e-05	379600
3456	31427789	2019	Metabolic	Impedance measures - Leg fat percentage (left)	1.4192e-05	379786
2024	23089632	2013	Psychiatric	Alcohol dependence	1.6567e-05	2322
3465	31427789	2019	Metabolic	Impedance measures - Arm fat mass (left)	2.2331e-05	379663
3460	31427789	2019	Metabolic	Impedance measures - Arm fat percentage (right)	2.5799e-05	379752
3442	31427789	2019	Metabolic	Impedance measures - Whole body fat mass	2.7003e-05	379203
2017	24369049	2014	Psychiatric	Lithium response in Bipolar I patients - Alda Scale of 6 to 7	3.1002e-05	294
3469	31427789	2019	Metabolic	Impedance measures - Trunk fat mass	3.7832e-05	379578
4156	30531953	2018	Neurological	Epilepsy	3.8372e-05	44889
3305	31427789	2019	Reproduction	Lifetime number of sexual partners	4.5168e-05	316569
3436	31427789	2019	Metabolic	Weight	4.6196e-05	385473
2022	23583980	2013	Respiratory	Fibrotic idiopathic interstitial pneumonias	6.0679e-05	6299
2016	24369049	2014	Psychiatric	Lithium response in Bipolar I patients - Alda Scale of 5 to 6	6.4834e-05	294
2018	24369049	2014	Psychiatric	Lithium response in Bipolar I patients - Alda Scale of 7 to 8	7.0426e-05	294
4076	30239722	2018	Metabolic	Body Mass Index (female)	7.2637e-05	434794
3461	31427789	2019	Metabolic	Impedance measures - Arm fat mass (right)	7.7719e-05	379725
3224	31427789	2019	Activities	Weekly usage of mobile phone in last 3 months	8.0694e-05	322862
4157	30531953	2018	Neurological	Focal Epilepsy	8.0745e-05	39348
3394	31427789	2019	Psychiatric	Ever unenthusiastic/disinterested for a whole week	8.4371e-05	123848
3457	31427789	2019	Metabolic	Impedance measures - Leg fat mass (left)	9.3072e-05	379783
3219	31427789	2019	Activities	Time spent watching television (TV)	0.00010925	365236
4651	BioRxiv: https://doi.org/10.1101/288559	2019	Neurological	Cingulum (cingulate gyrus) fractional anisotropy	0.00010947	17706
3453	31427789	2019	Metabolic	Impedance measures - Leg fat mass (right)	0.00011262	379802
4293	30718901	2019	Psychiatric	Depression	0.00011331	500199

## Sheet: ST13 PRS results
Supplementary Table 13: Polygenic Risk Score (PRS) Analyses
		YALE-Penn phase 1, 2, 3 meta-analysis					UCL					PRS meta-analysis
		n = 2573						n = 644					n = up to 3,217			Note: P-value for traits
	Pt	NSNP	beta	se	r2	p	NSNP	Coefficient	se	R2	P	traits	p	p_adjust (FDR)		1	1
100_SMK: Light smokers, at least 100 smokes in lifetime	5e-08	3	0.121428	0.159357	0.000361181	0.446137	2	0.0300255	0.186286	3.53016e-05	0.872002	100_SMK10	0.4941	0.592495		0.5	2
	1e-07	3	0.121428	0.159357	0.000361181	0.446137	na	na	na	na	na		na	na		0.05	3
	1e-06	9	0.172583	0.205059	0.000371639	0.400074	9	0.0214731	0.180782	1.91717e-05	0.905488	100_SMK8	0.5185	0.602722		0.01	4
	1e-05	32	-0.00352106	0.260312	0.00031753	0.989209	43	-0.0654726	0.185777	0.000168746	0.724635	100_SMK7	0.7682	0.824148		0.001	5
	0.0001	199	-0.0528227	0.246584	0.000321471	0.830394	265	-0.0329623	0.175488	4.7941e-05	0.851067	100_SMK6	0.7816	0.824148		0.0001	6
	0.001	1063	0.335811	0.233448	0.000474097	0.150419	1685	-0.145367	0.184337	0.000844181	0.430639	100_SMK5	0.7852	0.824148		1e-05	7
	0.01	6404	0.437866	0.223099	0.000611113	0.0497944	11424	-0.110354	0.188996	0.000463034	0.559493	100_SMK4	0.4105	0.529791		1e-06	8
	0.05	21896	0.381764	0.238288	0.000518506	0.109254	42006	-0.0633227	0.185191	0.000158849	0.732513	100_SMK3	0.4758	0.579402		1e-07	9
	0.5	108381	0.939205	0.286974	0.00113432	0.00107908	242337	0.0120724	0.196374	5.13586e-06	0.950999	100_SMK2	0.0576	0.124251		5e-08	10
	1	146232	0.957582	0.29009	0.00114811	0.000976679	352617	0.0454285	0.196856	7.23625e-05	0.817566	100_SMK1	0.0409	0.102932
ADHD: attention deficit hyperactivity disorder	5e-08	11	0.183085	0.266864	0.0003533	0.492735	11	0.462549	0.182718	0.00861342	0.0115944	ADHD10	0.0133	0.0443152
	1e-07	15	0.201549	0.254572	0.000365273	0.428599	15	0.522532	0.182514	0.0109832	0.00433345	ADHD9	0.0053	0.0242515
	1e-06	34	0.299486	0.227749	0.000448634	0.188633	33	0.491586	0.178732	0.0101475	0.00611927	ADHD8	0.0029	0.0162185
	1e-05	93	0.418672	0.255144	0.000522144	0.100936	101	0.357515	0.182906	0.0051579	0.0510585	ADHD7	0.0109	0.0411475
	0.0001	303	0.35589	0.233561	0.000494407	0.127693	365	0.478449	0.191858	0.00836126	0.0128894	ADHD6	0.0038	0.0185097
	0.001	1320	0.750632	0.239595	0.00105929	0.00175034	1690	0.34402	0.194652	0.00422192	0.0776417	ADHD5	0.0008	0.00525217
	0.01	6324	1.10258	0.231685	0.00202007	2.05405e-06	8287	0.264851	0.184024	0.00280478	0.150574	ADHD4	0.0001	0.00094375
	0.05	19451	1.34477	0.242794	0.00262618	3.35767e-08	26354	0.300705	0.186748	0.00350772	0.107841	ADHD3	0.0001	0.00094375
	0.5	87713	1.56413	0.238914	0.00352587	7.07587e-11	123131	0.362778	0.188095	0.00502278	0.0542077	ADHD2	0.0001	0.00094375
	1	118006	1.52769	0.237009	0.0034313	1.37048e-10	166867	0.365405	0.187071	0.00515091	0.0512167	ADHD1	0.0001	0.00094375
Age_first_birth: age at first live birth (females)	5e-08	20	-0.160429	0.219482	0.000360272	0.464882	30	-0.223999	0.17784	0.00215002	0.208286	age_first_birth10	0.1502	0.246524
	1e-07	26	-0.259526	0.215906	0.000429234	0.229463	37	-0.266843	0.178405	0.00302843	0.135218	age_first_birth9	0.055	0.122132
	1e-06	61	-0.23427	0.21842	0.000407712	0.283566	86	-0.245369	0.180834	0.00249399	0.175297	age_first_birth8	0.0838	0.164335
	1e-05	179	-0.433198	0.257846	0.000536088	0.0930665	261	-0.303884	0.177348	0.00396974	0.087104	age_first_birth7	0.0181	0.0569396
	0.0001	595	-0.24771	0.241235	0.00040468	0.304593	886	-0.335971	0.182713	0.00456804	0.0664073	age_first_birth6	0.037	0.0946949
	0.001	2225	-0.29997	0.301182	0.000412562	0.319356	3555	-0.391839	0.203647	0.00499905	0.0547817	age_first_birth5	0.0314	0.0862073
	0.01	9567	-0.461067	0.350025	0.000484859	0.187876	16856	-0.412489	0.220859	0.00471178	0.0622633	age_first_birth4	0.0225	0.0662077
	0.05	27034	-0.610647	0.371702	0.000560187	0.100539	52777	-0.434016	0.225666	0.00499471	0.0548874	age_first_birth3	0.0125	0.0438953
	0.5	110561	-0.526767	0.378427	0.000508958	0.164046	259063	-0.490805	0.235803	0.00584359	0.03779	age_first_birth2	0.0123	0.0438953
	1	145994	-0.549977	0.377066	0.00052275	0.144806	373772	-0.483073	0.235048	0.00569841	0.0402616	age_first_birth1	0.0119	0.0438268
Age_first_birth_M: age at first birth (males)	5e-08	na	na	na	na	na	na	na	na	na	na		na	na
	1e-07	na	na	na	na	na	na	na	na	na	na		na	na
	1e-06	2	-0.0884555	0.129865	0.000354361	0.495847	2	-0.207461	0.178792	0.00182542	0.246337	age_first_birth_M8	0.2176	0.315938
	1e-05	7	0.105232	0.20147	0.000338749	0.601493	8	-0.414883	0.170892	0.00792883	0.0154659	age_first_birth_M7	0.1301	0.22324
	0.0001	72	0.214599	0.198851	0.00040559	0.280603	76	-0.166396	0.175957	0.00121338	0.344676	age_first_birth_M6	0.9945	0.9945
	0.001	511	0.0863952	0.215408	0.000329352	0.688396	587	-0.199374	0.173288	0.00179474	0.250351	age_first_birth_M5	0.5189	0.602722
	0.01	3567	-0.186394	0.211024	0.000376186	0.377165	4009	-0.38637	0.176274	0.00647503	0.0287459	age_first_birth_M4	0.0245	0.0698019
	0.05	12868	-0.466243	0.243048	0.000596108	0.0551821	14293	-0.397968	0.179122	0.00665135	0.0266458	age_first_birth_M3	0.0034	0.0177034
	0.5	66329	-0.529899	0.220287	0.0007551	0.0162213	74861	-0.281076	0.175971	0.00345184	0.110693	age_first_birth_M2	0.006	0.0266471
	1	88371	-0.587989	0.227865	0.000821031	0.00992306	101054	-0.289963	0.176263	0.00366045	0.100445	age_first_birth_M1	0.004	0.018875
Age_last_birth: age at last live birth (females)	5e-08	4	-0.177313	0.156655	0.000416502	0.257795	7	-0.154499	0.188906	0.000907937	0.413737	age_last_birth10	0.1635	0.258587
	1e-07	8	-0.117241	0.188309	0.000349056	0.533604	11	-0.246391	0.188837	0.00230671	0.192435	age_last_birth9	0.1731	0.269465
	1e-06	18	-0.137192	0.208538	0.000351935	0.510675	25	-0.217174	0.187183	0.00182502	0.246389	age_last_birth8	0.1926	0.287947
	1e-05	55	-0.195204	0.212669	0.0003824	0.35877	82	-0.303165	0.185833	0.00360014	0.103297	age_last_birth7	0.0669	0.138382
	0.0001	250	-0.349688	0.243877	0.000474097	0.151732	351	-0.187347	0.194722	0.00125593	0.336348	age_last_birth6	0.0997	0.188184
	0.001	1330	-0.189371	0.267306	0.00035815	0.478736	2091	-0.12904	0.180377	0.000694862	0.474626	age_last_birth5	0.3225	0.450903
	0.01	7351	-0.413164	0.236811	0.000556246	0.0811566	12901	-0.169412	0.187536	0.00110739	0.366674	age_last_birth4	0.0732	0.147376
	0.05	23437	-0.668814	0.302572	0.000704629	0.0271634	46009	-0.264965	0.186885	0.00272219	0.156734	age_last_birth3	0.0179	0.0569396
	0.5	108961	-0.741737	0.3228	0.000739337	0.0216521	254786	-0.0730629	0.19351	0.000193676	0.705877	age_last_birth2	0.1322	0.224294
	1	145932	-0.79056	0.32072	0.000799054	0.0137684	373500	-0.0754847	0.194251	0.00020515	0.697705	age_last_birth1	0.1075	0.197573
Aggression	5e-08	na	na	na	na	na	na	na	na	na	na		na	na
	1e-07	1	0.00553904	0.0883477	0.000316621	0.950014	1	-0.332884	0.185369	0.0043581	0.0729963	aggre9	0.1591	0.255576
	1e-06	1	0.00553904	0.0883477	0.000316621	0.950014	na	na	na	na	na		na	na
	1e-05	5	0.104221	0.188979	0.000340871	0.581342	4	0.0928905	0.179232	0.000364842	0.604447	aggre7	0.4499	0.561445
	0.0001	33	-0.0326088	0.227426	0.000319046	0.886	32	0.162984	0.186931	0.00103169	0.383593	aggre6	0.5602	0.640835
	0.001	299	0.0848025	0.231471	0.00032814	0.714125	339	0.0565261	0.187822	0.000123064	0.763545	aggre5	0.6423	0.702807
	0.01	2356	0.12658	0.243096	0.000340113	0.602621	2783	0.0776006	0.18498	0.000239078	0.674985	aggre4	0.5162	0.602722
	0.05	9024	0.079818	0.229789	0.000329807	0.728355	10559	0.102356	0.177568	0.000451276	0.564524	aggre3	0.5038	0.599006
	0.5	48762	0.0866795	0.209707	0.000336173	0.679396	56683	0.24661	0.167515	0.00293418	0.141465	aggre2	0.1591	0.255576
	1	66552	0.0494994	0.213023	0.00032723	0.816272	77172	0.240358	0.16885	0.00274405	0.155076	aggre1	0.2077	0.304492
Alc_freq: alcohol intake frequency	5e-08	93	0.0553459	0.298892	0.000325108	0.85311	109	-0.077778	0.182334	0.000247191	0.669837	alc_freq10	0.7889	0.824148
	1e-07	109	0.00279188	0.303897	0.000322835	0.992671	122	-0.0353717	0.180217	5.23462e-05	0.844458	alc_freq9	0.8696	0.875397
	1e-06	199	-0.0970862	0.288739	0.000335112	0.736716	220	0.0939072	0.175389	0.000389379	0.592542	alc_freq8	0.7771	0.824148
	1e-05	437	-0.334769	0.282973	0.000436812	0.236904	514	-0.0628382	0.174592	0.000175992	0.71903	alc_freq7	0.3537	0.481159
	0.0001	1073	-0.272674	0.299129	0.000404226	0.362086	1366	-0.262482	0.186807	0.00267381	0.160474	alc_freq6	0.094	0.181974
	0.001	3297	-0.431288	0.275365	0.000543818	0.117416	5101	-0.427178	0.2108	0.00554124	0.0431288	alc_freq5	0.0104	0.0402667
	0.01	11844	-0.621737	0.323876	0.000651732	0.0550096	22069	-0.433314	0.240866	0.00437353	0.072489	alc_freq4	0.0096	0.0391784
	0.05	30389	-0.538337	0.315456	0.000598684	0.0880292	65187	-0.276727	0.303736	0.00112637	0.362596	alc_freq3	0.0658	0.137997
	0.5	112604	-0.702929	0.342417	0.000699779	0.0401891	321275	-0.241022	0.316069	0.000789424	0.446003	alc_freq2	0.0509	0.114715
	1	146086	-0.701965	0.340548	0.000702507	0.0393772	482496	-0.219299	0.314088	0.00066191	0.485299	alc_freq1	0.056	0.122551
Anxiety	5e-08	1	-0.0556027	0.0986905	0.000344357	0.573209	1	0.0817954	0.179012	0.000283614	0.647879	anxiety10	0.785	0.824148
	1e-07	1	-0.0556027	0.0986905	0.000344357	0.573209	na	na	na	na	na		na	na
	1e-06	3	-0.405862	0.159768	0.000806178	0.0111339	na	na	na	na	na		na	na
	1e-05	12	-0.4579	0.253044	0.000564885	0.0704801	11	0.185256	0.183708	0.0013795	0.313628	anxiety7	0.8049	0.832465
	0.0001	80	-0.360649	0.256816	0.000467125	0.160349	115	0.073667	0.183424	0.000219132	0.688096	anxiety6	0.6246	0.69349
	0.001	584	-0.215918	0.222962	0.000388008	0.332934	773	-0.0271629	0.180707	3.07028e-05	0.880564	anxiety5	0.4675	0.573923
	0.01	4347	-0.148805	0.24151	0.000346176	0.537854	5520	-0.126384	0.184653	0.000636087	0.493942	anxiety4	0.3586	0.48347
	0.05	15760	-0.115217	0.231924	0.000336173	0.619382	19538	0.0333593	0.186513	4.34697e-05	0.858105	anxiety3	0.8635	0.875091
	0.5	67641	-0.0439289	0.227158	0.000320258	0.846673	84878	-0.10356	0.188718	0.000409001	0.583364	anxiety2	0.5853	0.664514
	1	84445	-0.0213698	0.219933	0.000318136	0.922603	107376	-0.116853	0.188641	0.000521089	0.535842	anxiety1	0.5937	0.66902
CAD: coronary artery disease	5e-08	48	-0.0218951	0.285263	0.00031753	0.938825	57	-0.408138	0.188394	0.00632662	0.0306464	cad10	0.0643	0.136751
	1e-07	50	-0.0231743	0.258643	0.000317833	0.928612	60	-0.387312	0.187173	0.00577611	0.0389185	cad9	0.0838	0.164335
	1e-06	73	-0.0823411	0.261188	0.000324805	0.752593	90	-0.37913	0.188095	0.00548259	0.044253	cad8	0.0688	0.140389
	1e-05	128	-0.0597602	0.268593	0.000321925	0.823948	155	-0.286962	0.186529	0.00320319	0.124434	cad7	0.1644	0.258587
	0.0001	295	0.114114	0.261259	0.000332384	0.662305	356	-0.242929	0.185758	0.00231728	0.191417	cad6	0.4164	0.532851
	0.001	932	0.165215	0.259379	0.000348601	0.524205	1259	-0.309795	0.188261	0.00366268	0.100342	cad5	0.3383	0.464394
	0.01	4549	0.189365	0.228004	0.00037073	0.406313	7107	-0.287651	0.203672	0.00270129	0.158337	cad4	0.6171	0.690238
	0.05	15446	0.25366	0.227503	0.000415138	0.264965	26170	0.0135183	0.197955	6.33725e-06	0.945576	cad3	0.4334	0.545362
	0.5	79860	0.522701	0.267133	0.000613386	0.0504902	153109	0.205524	0.185498	0.00166463	0.268295	cad2	0.0428	0.104726
	1	105785	0.581163	0.270381	0.000673103	0.031694	214689	0.208284	0.184973	0.00171924	0.260577	cad1	0.0321	0.0863614
Dep_sym: Depression symptoms	5e-08	8	-0.590102	0.215244	0.000888175	0.00615759	10	0.246765	0.18712	0.00235624	0.187721	dep_sym10	0.4217	0.535098
	1e-07	12	-0.262683	0.202704	0.000446512	0.195128	15	0.315036	0.20036	0.00334537	0.116361	dep_sym9	0.8358	0.852742
	1e-06	46	-0.157245	0.214894	0.000360423	0.464399	52	0.480454	0.207729	0.007203	0.0210433	dep_sym8	0.2483	0.350405
	1e-05	139	-0.0053779	0.254568	0.000322683	0.983147	165	0.16861	0.193009	0.0010357	0.38267	dep_sym7	0.4944	0.592495
	0.0001	460	0.109202	0.246349	0.00033693	0.657598	611	0.29228	0.190431	0.00318827	0.125316	dep_sym6	0.1374	0.230527
	0.001	1834	0.0857171	0.226877	0.000331777	0.7056	2847	0.418971	0.187211	0.0067478	0.0255649	dep_sym5	0.0492	0.114394
	0.01	8196	0.38425	0.242608	0.00051017	0.113355	15297	0.457574	0.186551	0.00809166	0.0144388	dep_sym4	0.0036	0.01812
	0.05	24761	0.526988	0.261299	0.000627633	0.0438209	54573	0.503807	0.19172	0.00927356	0.00879793	dep_sym3	0.0009	0.0056625
	0.5	110115	0.471357	0.224122	0.000654309	0.0355524	329241	0.446932	0.192575	0.00725208	0.0206078	dep_sym2	0.0017	0.00987308
	1	145896	0.451049	0.220751	0.000635515	0.0411303	515825	0.477522	0.191939	0.00832227	0.0131025	dep_sym1	0.0013	0.007852
EduYr: Age completed full time education	5e-08	10	-0.288318	0.214908	0.000455758	0.179849	10	-0.367275	0.175412	0.00591267	0.0366703	eduYr10	0.0135	0.0443152
	1e-07	11	-0.369968	0.219904	0.000533663	0.0926122	12	-0.382147	0.176812	0.00629717	0.0310388	eduYr9	0.0062	0.0267486
	1e-06	28	-0.201845	0.220941	0.000382249	0.361027	31	-0.378654	0.199218	0.00487892	0.0577875	eduYr8	0.043	0.104726
	1e-05	93	-0.230973	0.239214	0.000388766	0.33436	123	-0.26702	0.199213	0.00243388	0.180597	eduYr7	0.0994	0.188184
	0.0001	380	-0.182622	0.232851	0.00036694	0.432945	590	-0.0868415	0.184895	0.000299662	0.638743	eduYr6	0.3923	0.515107
	0.001	1643	-0.101659	0.262586	0.000337234	0.698681	2826	-0.123601	0.193365	0.00055485	0.522913	eduYr5	0.4567	0.56526
	0.01	8075	-0.669821	0.279411	0.000770257	0.0165895	15565	-0.389211	0.208148	0.0047229	0.0619544	eduYr4	0.0034	0.0177034
	0.05	24609	-0.690676	0.259834	0.000876353	0.00790622	52346	-0.504795	0.230511	0.00646344	0.0288897	eduYr3	0.0007	0.00503333
	0.5	109479	-0.712001	0.256171	0.000927885	0.0054858	288788	-0.641294	0.238637	0.00969296	0.0073889	eduYr2	0.0001	0.00094375
	1	146235	-0.699655	0.255876	0.000909394	0.00629334	431910	-0.683226	0.239274	0.0109262	0.00443653	eduYr1	0.0001	0.00094375
Ever_smk: ever smoked	5e-08	53	0.128966	0.221032	0.000344812	0.559626	62	0.0555693	0.187626	0.000119182	0.767195	ever_smk10	0.5463	0.629705
	1e-07	61	0.0816251	0.236439	0.000327685	0.729952	73	0.144366	0.183314	0.000841915	0.431259	ever_smk9	0.4043	0.526287
	1e-06	138	-0.0242737	0.222215	0.000320107	0.913025	145	0.0704242	0.188841	0.000188947	0.709324	ever_smk8	0.831	0.852742
	1e-05	321	0.187417	0.223459	0.000373155	0.401709	345	0.275418	0.196823	0.00265193	0.162199	ever_smk7	0.1086	0.197573
	0.0001	856	0.362696	0.222322	0.000524114	0.10293	1065	0.313307	0.196212	0.00344967	0.110805	ever_smk6	0.0228	0.0662077
	0.001	2737	0.802365	0.266793	0.00101579	0.00266022	3986	0.550966	0.194531	0.0107523	0.00476618	ever_smk5	0.0001	0.00094375
	0.01	10275	1.06352	0.308901	0.00124693	0.000584698	18555	0.509348	0.20241	0.00851223	0.0120973	ever_smk4	0.0001	0.00094375
	0.05	27702	1.03385	0.304858	0.00123162	0.00070628	59356	0.703848	0.22716	0.0128339	0.00202991	ever_smk3	0.0001	0.00094375
	0.5	110805	1.00286	0.305379	0.00118585	0.00103728	317553	0.576382	0.241101	0.00769051	0.0171063	ever_smk2	0.0001	0.00094375
	1	146021	0.97418	0.303632	0.00114917	0.00135113	482566	0.551477	0.243625	0.00690214	0.0239288	ever_smk1	0.0002	0.00158947
MDD: major depressive disorder	5e-08	20	0.0434072	0.247872	0.000340265	0.861	11	0.289165	0.188107	0.00319823	0.124726	mdd10	0.1834	0.281104
	1e-07	21	0.0804045	0.252281	0.000345418	0.749972	12	0.319025	0.188872	0.00385812	0.0916833	mdd9	0.1228	0.218072
	1e-06	30	0.0539225	0.258408	0.000340113	0.834721	29	0.314157	0.188338	0.00376299	0.0957919	mdd8	0.1413	0.234465
	1e-05	69	0.124022	0.31521	0.000344357	0.694013	93	0.437425	0.178648	0.00806374	0.0146098	mdd7	0.0201	0.060702
	0.0001	224	0.113437	0.286565	0.000342235	0.692249	391	0.509983	0.175302	0.0113354	0.00374897	mdd6	0.0072	0.0302
	0.001	928	0.150433	0.243848	0.000356937	0.537345	1937	0.183195	0.180147	0.00140278	0.309575	mdd5	0.2362	0.339678
	0.01	4663	0.443129	0.252185	0.00056049	0.0790112	11812	0.292765	0.181168	0.0035328	0.106586	mdd4	0.0194	0.0597837
	0.05	14354	0.523924	0.249261	0.000660372	0.035659	43001	0.0629803	0.180511	0.000165387	0.727279	mdd3	0.1297	0.22324
	0.5	63707	0.534527	0.285496	0.00059535	0.0612821	251040	0.276032	0.192971	0.00277075	0.153078	mdd2	0.0255	0.0713056
	1	83862	0.552229	0.289053	0.00060596	0.0561839	377859	0.326901	0.191204	0.00395229	0.0878032	mdd1	0.0131	0.0443152
PTSD: post-traumatic stress disorder	5e-08	na	na	na	na	na	na	na	na	na	na		na	na
	1e-07	na	na	na	na	na	na	na	na	na	na		na	na
	1e-06	1	0.438285	0.184633	0.000742975	0.0176791	1	0.0822507	0.168221	0.000324739	0.625047	ptsd8	0.05	0.114394
	1e-05	9	0.245286	0.222553	0.000408773	0.270502	18	0.311817	0.190394	0.00362813	0.101963	ptsd7	0.0499	0.114394
	0.0001	98	0.4685	0.239663	0.000605353	0.0507117	135	0.019524	0.192527	1.39746e-05	0.919257	ptsd6	0.1925	0.287947
	0.001	695	0.799439	0.215629	0.00135697	0.000213775	1104	-0.0705325	0.186213	0.000194914	0.704981	ptsd5	0.0326	0.0863614
	0.01	5515	1.21926	0.225864	0.00251644	7.35043e-08	8700	-0.0291556	0.191926	3.13582e-05	0.879305	ptsd4	0.0007	0.00503333
	0.05	20529	1.22386	0.216323	0.00273076	1.70589e-08	34209	0.109262	0.201019	0.000401271	0.586945	ptsd3	0.0001	0.00094375
	0.5	108287	1.2534	0.204484	0.00314711	1.01752e-09	221179	0.213348	0.189255	0.00172316	0.260033	ptsd2	0.0001	0.00094375
	1	145722	1.24493	0.203152	0.00314575	1.02691e-09	338308	0.18057	0.242373	0.000753527	0.456539	ptsd1	0.0001	0.00094375
Schizophrenia	5e-08	136	0.0222582	0.255042	0.000334505	0.930462	134	0.190938	0.199475	0.00124313	0.338824	scz10	0.3667	0.487439
	1e-07	156	0.0261277	0.24776	0.000334051	0.916022	157	0.197929	0.201152	0.00131353	0.325495	scz9	0.368	0.487439
	1e-06	240	0.104298	0.252802	0.000344963	0.679959	267	0.120779	0.198954	0.000500485	0.54402	scz8	0.0445	0.106659
	1e-05	483	0.0433585	0.244963	0.000332535	0.859522	594	0.240703	0.192821	0.00211194	0.212367	scz7	0.3383	0.464394
	0.0001	1098	0.09148	0.241033	0.000338901	0.704324	1445	0.249145	0.191319	0.0022978	0.193297	scz6	0.2476	0.350405
	0.001	2945	0.131565	0.242675	0.000350268	0.587766	4545	0.264042	0.185683	0.00273831	0.155509	scz5	0.1843	0.281104
	0.01	9525	0.436806	0.308814	0.000486526	0.157348	18988	0.290496	0.18932	0.00318655	0.125418	scz4	0.1242	0.218072
	0.05	23307	0.512434	0.360909	0.000497287	0.155775	56407	0.264913	0.200802	0.00235809	0.187547	scz3	0.2018	0.298743
	0.5	85477	0.635822	0.380142	0.000567613	0.0945302	331432	-0.0344838	0.176377	5.1941e-05	0.845054	scz2	0.6306	0.695041
	1	110561	0.625394	0.386651	0.000554882	0.105901	541916	-0.188455	0.159054	0.00190315	0.236512	scz1	0.7914	0.824148
See_doc: seen doctor for nerves, anxiety, tension or depression	5e-08	36	0.151689	0.304765	0.000340417	0.618721	36	0.252038	0.165681	0.0031322	0.128695	see_doc10	0.1154	0.207445
	1e-07	42	0.145225	0.300865	0.000339356	0.629356	43	0.26962	0.169001	0.00344362	0.11112	see_doc9	0.1037	0.193317
	1e-06	83	0.162747	0.320588	0.000342235	0.61174	92	0.34765	0.165417	0.00595694	0.0359709	see_doc8	0.0357	0.0929431
	1e-05	205	0.318509	0.31523	0.000400133	0.312399	225	0.382305	0.161925	0.00750298	0.0185223	see_doc7	0.0104	0.0402667
	0.0001	630	0.441126	0.239228	0.0005808	0.065305	777	0.665388	0.181517	0.0178468	0.000266995	see_doc6	0.0001	0.00094375
	0.001	2103	0.415506	0.249282	0.000534269	0.0956744	2993	0.538778	0.182764	0.0116351	0.00331484	see_doc5	0.0008	0.00525217
	0.01	8726	0.392592	0.242544	0.000524417	0.105648	16022	0.653412	0.178022	0.0178916	0.000262232	see_doc4	0.0001	0.00094375
	0.05	25346	0.376758	0.244409	0.00050729	0.123317	54232	0.6708	0.181769	0.0180826	0.000242845	see_doc3	0.0001	0.00094375
	0.5	109805	0.296598	0.261631	0.000427415	0.257046	313146	0.704908	0.189675	0.0183324	0.000219648	see_doc2	0.0002	0.00158947
	1	146273	0.278561	0.267059	0.000413016	0.297014	482861	0.732041	0.193418	0.0189966	0.000168212	see_doc1	0.0002	0.00158947

## Sheet: ST14 GWAS summary stats 
Supplementary Table 14: GWAS summary statistics used for PRS analyses
	Number of Cases	Number of Controls	Ancestry	GWAS summary	websites
100_SMK: Light smokers, at least 100 smokes in lifetime	48422	57188	EUR	PMID: 31427789	https://atlas.ctglab.nl/traitDB/3335
ADHD: attention deficit hyperactivity disorder	20183	35191	EUR/EAS	PMID: 20732625	https://www.med.unc.edu/pgc/download-results/adhd/
age_first_birth: age at first live birth (female)	141051	NA	EUR	PMID: 31427789	https://atlas.ctglab.nl/traitDB/3343
age_first_birth_M: age at first birth (male)	48408	NA	EUR	PMID: 27798627	https://atlas.ctglab.nl/traitDB/49
age_last_birth: age at last live birth (female)	140855	NA	EUR	PMID: 31427789	https://atlas.ctglab.nl/traitDB/3344
alc_freq: alcohol intake frequency	386082	NA	EUR	PMID: 31427789	https://atlas.ctglab.nl/traitDB/3261
cad: coronary artery disease	60801	123504	EUR/EAS/SAS/AFR	PMID: 26343387	https://atlas.ctglab.nl/traitDB/108
dep_sym: depression symptoms	381455	NA	EUR	PMID: 29942085	https://atlas.ctglab.nl/traitDB/3796
eduYr: Age completed full time education	253580	NA	EUR	PMID: 31427789	https://atlas.ctglab.nl/traitDB/3203
ever_smk: ever smoked	235095	149918	EUR	PMID: 31427789	https://atlas.ctglab.nl/traitDB/3425
mdd: major depressive disorder (exluding 23 and Me)	59851	113154	EUR	PMID: 29700475	https://www.med.unc.edu/pgc/download-results/mdd/
ptsd: post-traumatic stress disorder	2424	7113	EUR	PMID: 28439101	https://www.med.unc.edu/pgc/download-results/ptsd/
scz: schizophrenia	36989	113075	EUR/EAS	PMID: 25056061	https://www.med.unc.edu/pgc/download-results/scz/
see_doc: seen doctor for nerves, anxiety, tension or depression	132032	383771	EUR	PMID: 31427789	https://atlas.ctglab.nl/traitDB/3301
aggre: aggression	18079	NA	EUR	PMID: 26087016	https://www.med.unc.edu/pgc/download-results/eagle/
